# Supplementary material for: Preliminary Quality and Safety Evaluation of Lycopene-Based Dietary Supplements: Analysis of Active Compound Content, Microbiological Purity, and Chemical Contaminants
Source: Foods. 2026 May 4;15(9):1583. doi: 10.3390/foods15091583 (PMC13164322; doi:10.3390/foods15091583)
Supplement: Supplementary file 1 [file foods-15-01583-s001.zip]

Archive with 1 entries (1 files):
- foods-4221286-supplementary.pdf
